# Supplementary material for: Genomic Alterations, Gene Expression Profiles and Functional Enrichment of Normal-Karyotype Acute Myeloid Leukaemia Based on Targeted Next-Generation Sequencing
Source: Cancers (Basel). 2023 Feb 22;15(5):1386. doi: 10.3390/cancers15051386 (PMC10000176; doi:10.3390/cancers15051386)
Supplement: Supplementary file 1 [file cancers-15-01386-s001.zip › Supplementary File S2.xlsx]

## Sheet: Table S1. VariantPlex_Reads
Table S1. Archer HGC VariantPlex Myeloid Sequencing Results
Patient ID	TotalReads	TotalBases	Total Bases (Gb)	GC_Count	GC_Rate	N_Zero Reads	N_Zero ReadsRate	N5_Less Reads	N5_Less ReadsRate	N_Count	N_Rate	Q30_ MoreBases	Q30_ MoreBasesRate	Q20_MoreBases	Q20_MoreBasesRate
DX1	9479022	1431332322	1.43 Gb	724397778	0.5061	9478824	1	9479022	1	106	0	1275506314	0.8911	1363675375	0.9527
DX2	8740118	1319757818	1.32 Gb	674734544	0.5113	8739890	1	8740118	1	119	0	1177079788	0.8919	1257419597	0.9528
DX3	9667716	1459825116	1.46 Gb	728630291	0.4991	9667306	1	9667716	1	216	0	1270642952	0.8704	1373520683	0.9409
DX4	8424764	1272139364	1.27 Gb	655529491	0.5153	8424498	1	8424764	1	143	0	1118247574	0.879	1199489292	0.9429
DX5	7750798	1170370498	1.17 Gb	594791675	0.5082	7750588	1	7750798	1	114	0	1031174502	0.8811	1107624676	0.9464
DX6	8046550	1215029050	1.22 Gb	619503446	0.5099	8046382	1	8046550	1	85	0	1079715909	0.8886	1156218669	0.9516
DX7	8197780	1237864780	1.24 Gb	642136722	0.5187	8197554	1	8197780	1	119	0	1099144023	0.8879	1176169549	0.9502
DX8	7845120	1184613120	1.18 Gb	617918215	0.5216	7844874	1	7845120	1	133	0	1043295471	0.8807	1116971460	0.9429
RX1	28416324	4290864924	4.29 Gb	2132440146	0.497	28405840	0.9996	28416324	1	6668	0	3820784701	0.8904	4084647619	0.9519
RX2	33439076	5049300476	5.05 Gb	2696673913	0.5341	33427848	0.9997	33439076	1	7377	0	4485376249	0.8883	4793560402	0.9494
RX3	32638340	4928389340	4.93 Gb	2458944993	0.4989	32626596	0.9996	32638340	1	7652	0	4365082633	0.8857	4676431623	0.9489
RX4	29929852	4519407652	4.52 Gb	2319433186	0.5132	29919976	0.9997	29929852	1	6352	0	4011439041	0.8876	4294514855	0.9502
RX5	31963446	4826480346	4.83 Gb	2471703279	0.5121	31952618	0.9997	31963446	1	7111	0	4317296396	0.8945	4603371522	0.9538
RX6	37955934	5731346034	5.73 Gb	2925074368	0.5104	37942562	0.9996	37955934	1	8575	0	5089934158	0.8881	5446705289	0.9503
RX7	32404556	4893087956	4.89 Gb	2453362546	0.5014	32393892	0.9997	32404556	1	6881	0	4369870255	0.8931	4663626975	0.9531
RX8	29771330	4495470830	4.50 Gb	2362946765	0.5256	29760796	0.9996	29771330	1	6815	0	4019109368	0.894	4286006854	0.9534

## Sheet: Table S2. RNAseq Reads
Table S2(a). RNA Sequencing Reads and Alignments
PatientID	ForwardReads	ReverseReads	TotalReads	Total clean reads	Overall alignment rate	Paired reads	Aligned concordantly 0 times	Aligned concordantly exactly 1 time	Aligned concordantly >1 times
DX1	101747309	101747309	203494618	200646974	0.9745	100323487 (100.00%)	4268272 (4.25%)	85925621 (85.65%)	10129594 (10.10%)
DX2	102619873	102619873	205239746	199499668	0.9708	99749834 (100.00%)	4667438 (4.68%)	86812866 (87.03%)	8269530 (8.29%)
DX3	105646362	105646362	211292724	200866440	0.9732	100433220 (100.00%)	4364494 (4.35%)	88116679 (87.74%)	7952047 (7.92%)
DX4	101556462	101556462	203112924	259521410	0.9737	129760705 (100.00%)	5700946 (4.39%)	111364104 (85.82%)	12695655 (9.78%)
DX5	137737228	137737228	275474456	195439984	0.9733	97719992 (100.00%)	4209227 (4.31%)	83770647 (85.73%)	9740118 (9.97%)
DX6	101129982	101129982	202259964	192189950	0.9718	96094975 (100.00%)	4251092 (4.42%)	84471942 (87.90%)	7371941 (7.67%)
DX7	104162975	104162975	208325950	191002040	0.9723	95501020 (100.00%)	4472631 (4.68%)	81889636 (85.75%)	9138753 (9.57%)
DX8	108813085	108813085	217626170	205481000	0.972	102740500 (100.00%)	4549543 (4.43%)	89879915 (87.48%)	8311042 (8.09%)
RX1	112520653	112520653	225041306	198095874	0.9751	99047937 (100.00%)	4035355 (4.07%)	85235572 (86.05%)	9777010 (9.87%)
RX2	107975405	1079754052	215950810	209057688	0.9734	104528844 (100.00%)	4526300 (4.33%)	89980741 (86.08%)	10021803 (9.59%)
RX3	105603182	105603182	211206364	200116286	0.9756	100058143 (100.00%)	3906150 (3.90%)	85938630 (85.89%)	10213363 (10.21%)
RX4	113457382	113457382	226914764	195949308	0.9701	97974654 (100.00%)	5237456 (5.35%)	83792568 (85.52%)	8944630 (9.13%)
RX5	101292828	101292828	202585656	192121096	0.9751	96060548 (100.00%)	4103341 (4.27%)	80779060 (84.09%)	11178147 (11.64%)
RX6	104336708	104336708	208673416	200043270	0.9741	100021635 (100.00%)	4061733 (4.06%)	86499549 (86.48%)	9460353 (9.46%)
RX7	104305006	104305006	208610012	217252512	0.9771	108626256 (100.00%)	4089118 (3.76%)	92756080 (85.39%)	11781058 (10.85%)
RX8	106195381	106195381	212390762	205094070	0.9738	102547035 (100.00%)	4364176 (4.26%)	88391743 (86.20%)	9791116 (9.55%)
Table S2(b). RNA Sequencing FASTP summary
	Before Filtering					After filtering
Patient ID	Total Reads (M)	Total Bases (G)	Q20 bases (G)	Q30 bases (G)	GC content	Total Reads (M)	Total Bases (G)	Q20 bases (G)	Q30 bases (G)	GC content
DX1	203.494618 M	30.524193 G	29.480363 G (96.580320%)	28.074401 G (91.974263%)	0.542024	198.253788 M	28.509664 G	27.812326 G (97.554030%)	26.578573 G (93.226540%)	0.541087
DX2	205.239746 M	30.785962 G	29.587094 G (96.105795%)	28.108674 G (91.303543%)	0.512965	198.105942 M	27.989263 G	27.296244 G (97.523983%)	26.059946 G (93.106939%)	0.509758
DX3	211.292724 M	31.693909 G	30.495204 G (96.217870%)	29.314938 G (92.493917%)	0.4948	200.866440 M	28.219867 G	27.724498 G (98.244608%)	26.874861 G (95.233831%)	0.495612
DX4	203.112924 M	30.466939 G	29.186929 G (95.798692%)	27.669248 G (90.817289%)	0.489371	192.189950 M	26.800957 G	26.132846 G (97.507138%)	24.941123 G (93.060568%)	0.47643
DX5	202.585656 M	30.387848 G	29.125740 G (95.846669%)	27.655966 G (91.009951%)	0.509559	194.761820 M	26.908309 G	26.254264 G (97.569356%)	25.082490 G (93.214663%)	0.503684
DX6	202.259964 M	30.338995 G	29.093796 G (95.895714%)	27.550784 G (90.809814%)	0.491925	195.139656 M	27.145768 G	26.430231 G (97.364091%)	25.172563 G (92.731074%)	0.485913
DX7	208.325950 M	31.248893 G	29.933254 G (95.789809%)	28.410505 G (90.916838%)	0.49873	199.499668 M	27.907945 G	27.217016 G (97.524256%)	25.985206 G (93.110425%)	0.493434
DX8	212.390762 M	31.858614 G	30.597373 G (96.041130%)	28.985640 G (90.982113%)	0.491662	205.481000 M	28.907909 G	28.143532 G (97.355819%)	26.792445 G (92.682055%)	0.486354
RX1	225.041306 M	33.756196 G	32.460215 G (96.160760%)	30.837721 G (91.354253%)	0.520843	216.933088 M	30.662658 G	29.919220 G (97.575430%)	28.567835 G (93.168162%)	0.517965
RX2	215.95081 M	32.392622 G	31.095047 G (95.994229%)	29.461662 G (90.951767%)	0.506078	209.057688 M	29.297949 G	28.524784 G (97.361026%)	27.164189 G (92.717032%)	0.501218
RX3	211.206364 M	31.680955 G	30.491776 G (96.246393%)	28.942979 G (91.357662%)	0.506588	205.094070 M	29.002079 G	28.269588 G (97.474351%)	26.956249 G (92.945921%)	0.502607
RX4	226.914764 M	34.037215 G	32.744729 G (96.202730%)	31.084695 G (91.325615%)	0.502472	219.914366 M	30.754559 G	29.985357 G (97.498902%)	28.612051 G (93.033529%)	0.497642
RX5	275.474456 M	41.321168 G	39.737026 G (96.166269%)	37.700188 G (91.236986%)	0.509461	265.872260 M	38.009421 G	37.025341 G (97.410958%)	35.280751 G (92.821069%)	0.506026
RX6	208.673416 M	31.301012 G	30.172622 G (96.395035%)	28.776218 G (91.933826%)	0.517444	202.312654 M	27.867469 G	27.255414 G (97.803696%)	26.141167 G (93.805315%)	0.513014
RX7	208.610012 M	31.291502 G	29.982751 G (95.817552%)	28.405190 G (90.776052%)	0.515356	200.646974 M	28.236121 G	27.500419 G (97.394463%)	26.191165 G (92.757657%)	0.511036
RX8	217.626170 M	32.643926 G	31.321139 G (95.947833%)	29.679979 G (90.920372%)	0.500507	209.814550 M	29.305132 G	28.535951 G (97.375270%)	27.188125 G (92.775987%)	0.494575

## Sheet: Table S3. KEGG Pathway
Table S3. Summary of Enriched KEGG Pathway
geneSet	description	size	overlap	expect	enrichmentRatio	pValue	FDR	overlapId	userId
hsa05202	Transcriptional misregulation in cancer	186	6	0.460459	13.0305	3.71577e-06	0.00122249	1050;2120;2322;7403;7490;861	FLT3;RUNX1;KDM6A;CEBPA;ETV6;WT1
hsa05221	Acute myeloid leukemia	66	4	0.163389	24.4815	1.72221e-05	0.00283304	1050;2322;3265;861	FLT3;RUNX1;HRAS;CEBPA
hsa05206	MicroRNAs in cancer	150	4	0.371338	10.7719	0.000425026	0.0415852	1788;2146;3265;4851	EZH2;DNMT3A;HRAS;NOTCH1
hsa05230	Central carbon metabolism in cancer	65	3	0.160913	18.6436	0.000505595	0.0415852	2322;3265;3417	FLT3;HRAS;IDH1
hsa05220	Chronic myeloid leukemia	76	3	0.188145	15.9452	0.000799969	0.0474385	3265;861;867	RUNX1;HRAS;CBL
hsa01210	2-Oxocarboxylic acid metabolism	18	2	0.0445606	44.8827	0.00086514	0.0474385	3417;3418	IDH2;IDH1
hsa05200	Pathways in cancer	524	6	1.29721	4.62532	0.00119476	0.0561536	1050;2322;3265;4851;861;867	FLT3;RUNX1;HRAS;NOTCH1;CBL;CEBPA
hsa00020	Citrate cycle (TCA cycle)	30	2	0.0742676	26.9296	0.00241682	0.0993918	3417;3418	IDH2;IDH1
hsa04110	Cell cycle	124	3	0.306973	9.77285	0.00327605	0.119758	10735;5885;8243	RAD21;SMC1A;STAG2
hsa00480	Glutathione metabolism	56	2	0.138633	14.4266	0.00823664	0.270985	3417;3418	IDH2;IDH1

## Sheet: Table S4. GO BP
Table S4. Summary of Enriched GO for Biological Processes (BP)
geneSet	description	link	size	overlap	expect	enrichmentRatio	pValue	FDR	overlapId	userId
GO:0006304	DNA modification	http://amigo.geneontology.org/amigo/term/GO:0006304	107	6	0.187884	31.9346	2.53062e-08	2.15103e-05	546;1788;2146;7490;8493;54790	EZH2;DNMT3A;TET2;ATRX;PPM1D;WT1
GO:0032259	methylation	http://amigo.geneontology.org/amigo/term/GO:0032259	346	7	0.60755	11.5217	1.6062e-06	0.000682636	546;1788;2146;7403;7490;8493;54790	EZH2;KDM6A;DNMT3A;TET2;ATRX;PPM1D;WT1
GO:0061458	reproductive system development	http://amigo.geneontology.org/amigo/term/GO:0061458	428	7	0.751536	9.31425	6.55875e-06	0.00148014	546;867;1050;2624;3417;4851;7490	NOTCH1;ATRX;CBL;CEBPA;GATA2;IDH1;WT1
GO:0010948	negative regulation of cell cycle process	http://amigo.geneontology.org/amigo/term/GO:0010948	278	6	0.488147	12.2914	6.96534e-06	0.00148014	546;2146;4869;5885;8243;10735	RAD21;EZH2;NPM1;SMC1A;STAG2;ATRX
GO:0002244	hematopoietic progenitor cell differentiation	http://amigo.geneontology.org/amigo/term/GO:0002244	113	4	0.19842	20.1593	4.22306e-05	0.0071792	861;2322;2624;4851	FLT3;RUNX1;NOTCH1;GATA2
GO:0051052	regulation of DNA metabolic process	http://amigo.geneontology.org/amigo/term/GO:0051052	405	6	0.71115	8.43704	5.837e-05	0.00826908	546;3265;4869;7490;8243;10735	NPM1;HRAS;SMC1A;STAG2;ATRX;WT1
GO:0009314	response to radiation	http://amigo.geneontology.org/amigo/term/GO:0009314	443	6	0.777875	7.71332	9.59135e-05	0.0116466	867;1788;3265;4869;8243;8493	NPM1;DNMT3A;HRAS;SMC1A;CBL;PPM1D
GO:0098727	maintenance of cell number	http://amigo.geneontology.org/amigo/term/GO:0098727	146	4	0.256365	15.6027	0.000114544	0.0121703	2146;2624;4851;8243	EZH2;NOTCH1;SMC1A;GATA2
GO:0016569	covalent chromatin modification	http://amigo.geneontology.org/amigo/term/GO:0016569	468	6	0.821773	7.30128	0.000129704	0.0122498	546;1788;2146;2624;7403;54790	EZH2;KDM6A;DNMT3A;TET2;ATRX;GATA2
GO:0008213	protein alkylation	http://amigo.geneontology.org/amigo/term/GO:0008213	174	4	0.305531	13.092	0.000225007	0.0191256	546;2146;7403;54790	EZH2;KDM6A;TET2;ATRX

## Sheet: Table S5. GO MF
Table S5. Summary of Enriched GO for Molecular Function (MF)
geneSet	description	link	size	overlap	expect	enrichmentRatio	pValue	FDR	overlapId	userId
GO:0001228	DNA-binding transcription activator activity, RNA polymerase II-specific	http://amigo.geneontology.org/amigo/term/GO:0001228	444	6	0.828762	7.23972	0.000126668	0.0357202	861;1050;2120;2624;4851;7490	RUNX1;NOTCH1;CEBPA;ETV6;GATA2;WT1
GO:0031490	chromatin DNA binding	http://amigo.geneontology.org/amigo/term/GO:0031490	106	3	0.197857	15.1624	0.000966847	0.136325	2146;4851;7403	EZH2;KDM6A;NOTCH1
GO:0036002	pre-mRNA binding	http://amigo.geneontology.org/amigo/term/GO:0036002	33	2	0.0615971	32.469	0.0016989	0.159697	8233;11338	ZRSR2;U2AF2
GO:0001047	core promoter binding	http://amigo.geneontology.org/amigo/term/GO:0001047	45	2	0.0839961	23.8106	0.0031424	0.221539	2146;4869	EZH2;NPM1
GO:0051213	dioxygenase activity	http://amigo.geneontology.org/amigo/term/GO:0051213	92	2	0.171725	11.6465	0.0125993	0.710599	7403;54790	KDM6A;TET2
GO:0043021	ribonucleoprotein complex binding	http://amigo.geneontology.org/amigo/term/GO:0043021	129	2	0.240789	8.30603	0.0238349	0.967419	2146;4869	EZH2;NPM1
GO:0016614	oxidoreductase activity, acting on CH-OH group of donors	http://amigo.geneontology.org/amigo/term/GO:0016614	130	2	0.242655	8.24214	0.0241801	0.967419	3417;3418	IDH2;IDH1
GO:0005112	Notch binding	http://amigo.geneontology.org/amigo/term/GO:0005112	22	1	0.0410648	24.3518	0.0403035	0.967419	4851	NOTCH1
GO:0004713	protein tyrosine kinase activity	http://amigo.geneontology.org/amigo/term/GO:0004713	178	2	0.332251	6.01954	0.0430454	0.967419	1523;2322	FLT3;CUX1
GO:0140097	catalytic activity, acting on DNA	http://amigo.geneontology.org/amigo/term/GO:0140097	184	2	0.343451	5.82325	0.0456968	0.967419	546;1788	DNMT3A;ATRX

## Sheet: Table S6. GO CC
Table S6. Summary of Enriched KEGG for Cellular Component (CC)
geneSet	description	link	size	overlap	expect	enrichmentRatio	pValue	FDR	overlapId	userId
GO:0034399	nuclear periphery	http://amigo.geneontology.org/amigo/term/GO:0034399	133	4	0.263941	15.1549	0.000119216	0.0205052	1788;5885;8243;10735	RAD21;DNMT3A;SMC1A;STAG2
GO:0098687	chromosomal region	http://amigo.geneontology.org/amigo/term/GO:0098687	331	5	0.656876	7.61178	0.000382628	0.0329061	546;1788;5885;8243;10735	RAD21;DNMT3A;SMC1A;STAG2;ATRX
GO:0000793	condensed chromosome	http://amigo.geneontology.org/amigo/term/GO:0000793	223	4	0.442548	9.03857	0.00085553	0.0490504	546;5885;8243;10735	RAD21;SMC1A;STAG2;ATRX
GO:0005681	spliceosomal complex	http://amigo.geneontology.org/amigo/term/GO:0005681	176	3	0.349276	8.5892	0.00479659	0.206253	8233;11338;51631	ZRSR2;LUC7L2;U2AF2
GO:0000792	heterochromatin	http://amigo.geneontology.org/amigo/term/GO:0000792	76	2	0.150824	13.2605	0.00976636	0.335963	546;1788	DNMT3A;ATRX
GO:0034708	methyltransferase complex	http://amigo.geneontology.org/amigo/term/GO:0034708	116	2	0.230204	8.68793	0.0218004	0.567665	2146;7403	EZH2;KDM6A
GO:0005819	spindle	http://amigo.geneontology.org/amigo/term/GO:0005819	328	3	0.650923	4.60884	0.025829	0.567665	4869;8243;10735	NPM1;SMC1A;STAG2
GO:0000790	nuclear chromatin	http://amigo.geneontology.org/amigo/term/GO:0000790	341	3	0.676722	4.43314	0.0285616	0.567665	546;1788;2146	EZH2;DNMT3A;ATRX
GO:0042579	microbody	http://amigo.geneontology.org/amigo/term/GO:0042579	137	2	0.271879	7.3562	0.0297034	0.567665	3417;3418	IDH2;IDH1
GO:0016607	nuclear speck	http://amigo.geneontology.org/amigo/term/GO:0016607	383	3	0.760071	3.947	0.0384195	0.660815	7490;11338;51631	LUC7L2;U2AF2;WT1

## Sheet: Table S7.Summary of variants
Table S7. Summary of variants detected in this study during presentation (DX1-8) and after attainment of CR1/CR2(RX 1-8)
Variants	DX1	RX1	DX2	RX2	DX3	RX3	DX4	RX4	DX5	RX5	DX6	RX6	DX7	RX7	DX8	RX8	Total	Type	Consequence	Genomic Location	Exon	Variant Name	HGVSp	Mutational classess	Canonical	VAF %	Tier I	Tier II	Tier III	Tier IV	Source	COSMICID	DBSNPID	FATHMM	MutationalStatus	FunctionalStatus	Variant disease name	PolyPhen	SIFT	gnomAD AF	Ref/Alt Allele	Trans	ACMG based classification	Novelity	Quality Rating	Has Seq Dir Bias	Quality Rating	Codons	UAF
FLT3 NM_004119.2:c.1419-4del																	16	DEL	splice_region_variant&intron_variant	chr13:28609813				Class 1	Yes	14.97	0	1	0	0	LoFreq					Unknown				0.002854	GA / G	NM_004119.2	Benign	Novel	High	No	High		0.2178
FLT3 NM_004119.2:c.1419-4dup																	16	INS	splice_region_variant&intron_variant	chr13:28609813				Class 1	Yes	10.38	0	0	0	0	LoFreq					Unknown				0.006245	G / GA	NM_004119.2	Benign	Reported as benign	High	No	High		0.197
RAD21 NM_006265.2:c.815-5del																	15	DEL	splice_region_variant&intron_variant	chr8:117868531					No	27.14	0	0	0	0	FreeBayes					Unknown				0.03887	TA / T	NM_006265.2	Benign	Reported as benign	High	No	High		0.2734
EZH2 NM_004456.4:c.118-5_118-4del																	10	DEL	splice_region_variant&intron_variant	chr7:148543693				Class 3	No	5.92	0	0	0	0	LoFreq		rs745733123			Unknown	Weaver_syndrome			0.002825	TAA / T	NM_004456.4	Benign	Reported as benign	High	No	High		0.1167
EZH2 NM_004456.4:c.118-4dup																	9	INS	splice_region_variant&intron_variant	chr7:148543693				Class 3	No	7.4	0	0	0	0	LoFreq					Unknown				0.0008754	T / TA	NM_004456.4	Likely benign	Reported as likely benign	High	No	High		0.1329
NPM1 NM_002520.6:c.860_863dup																	4	INS	frameshift_variant	chr5:170837543	11|11	NPM1	NP_002511.1:p.Trp288CysfsTer12	Class 2	Yes	27.06	1	0	0	0	Vision	COSM158604	rs587776806		Reported_in_another_cancer_sample_as_somatic|Confirmed_somatic_variant	Known_Somatic	Acute_myeloid_leukemia				C / CTCTG	NM_002520.6	Pathogenic	Reported in AML	High	No	High	ctc/cTCTGtc	0.3109
RUNX1 NM_001754.4:c.1270T>C																	4	SNV	missense_variant	chr21:36164605	9|9		NP_001745.2:p.Ser424Pro		Yes	8.06	0	0	0	0	LoFreq					Unknown		probably_damaging(0.945)	deleterious(0.04)		A / G	NM_001754.4	VUS	Reported as VUS	High	No	High	Tcg/Ccg	0.1211
ZRSR2 NM_005089.3:c.283G>A																	4	SNV	missense_variant	chrX:15821890	4|11		NP_005080.1:p.Ala95Thr		Yes	49.97	0	0	0	0	FreeBayes		rs188867560			Unknown	not_specified	benign(0.037)	tolerated(0.06)	0.001546	G / A	NM_005089.3	VUS	Reported as VUS	High	No	High	Gcg/Acg	0.5218
ANKRD26 NM_014915.2:c.-140C>G																	3	SNV	5_prime_UTR_variant	chr10:27389395	1|34				No	45.97	0	0	0	1	FreeBayes		rs41299222			Unknown	not_specified				G / C	NM_014915.2	Benign	Reported as benign	High	No	High		0.4737
KDM6A NM_021140.2:c.-167_-165dup																	3	INS	5_prime_UTR_variant	chrX:44732615	1|29				No	40.32	0	0	0	0	FreeBayes					Unknown					T / TGCC	NM_021140.2	Likely benign	Novel	High	No	High		0.4366
LUC7L2 NM_016019.4:c.757_758del																	3	DEL	frameshift_variant	chr7:139094364	7|10		NP_057103.2:p.Glu253ArgfsTer34		Yes	5.59	0	0	0	0	LoFreq	COSM1086129			Confirmed_somatic_variant|Reported_in_another_cancer_sample_as_somatic	Known_Somatic				0.02219	AAG / A	NM_016019.4	Pathogenic	Reported in AML	High	No	High	gaAGag/gaag	0.1151
IDH2 NM_002168.2:c.419G>A																	3	SNV	missense_variant	chr15:90631934	4|11	IDH2:p.R140Q	NP_002159.2:p.Arg140Gln	Class 3	Yes	44.83	0	0	1	0	Vision	COSM41590	rs121913502	CANCER	Reported_in_another_cancer_sample_as_somatic|Confirmed_somatic_variant	Known_Somatic	D-2-hydroxyglutaric_aciduria_2	probably_damaging(0.987)	deleterious_low_confidence(0)	2.843e-05	C / T	NM_002168.2	Pathogenic	Reported in AML	High	No	High	cGg/cAg	0.5019
HRAS NM_005343.2:c.-10C>T																	2	SNV	5_prime_UTR_variant	chr11:534332	2|6				Yes	50.31	0	0	0	0	FreeBayes		rs41294870			Unknown	not_specified			0.04401	G / A	NM_005343.2	Benign	Reported as benign	High	No	High		0.4804
SMC1A NM_006306.3:c.2197-5T>C																	2	SNV	splice_region_variant&intron_variant	chrX:53430830					Yes	99.86	0	0	0	1	FreeBayes		rs2297104			Unknown	not_specified			0.02462	A / G	NM_006306.3	Benign	Reported as benign	High	No	High		0.9953
STAG2 NM_006603.4:c.940A>G																	2	SNV	missense_variant	chrX:123184082	10|33		NP_006594.3:p.Ile314Val		No	100	0	0	0	0	FreeBayes					Unknown		benign(0)	tolerated(1)	6.792e-05	A / G	NM_006603.4	Likely benign	Reported as benign	High		High	Att/Gtt	1
TET2 NM_017628.4:c.2282C>T																	2	SNV	missense_variant	chr4:106157381	3|3		NP_060098.3:p.Pro761Leu	Class 3	No	48.85	0	0	0	0	FreeBayes					Unknown		benign(0.232)	tolerated(0.07)	4.896e-05	C / T	NM_017628.4	Likely benign	Novel	High	No	High	cCt/cTt	0.4863
DNMT3A NM_022552.4:c.-10C>T																	2	SNV	5_prime_UTR_variant	chr2:25536863	2|23			Class 3	No	51.61	0	0	0	0	FreeBayes					Unknown				0.000682	G / A	NM_022552.4	Likely benign	Novel	High	No	High		0.4774
DNMT3A NM_022552.4:c.639+6G>A																	2	SNV	splice_region_variant&intron_variant	chr2:25497804				Class 3	No	49.08	0	0	0	0	FreeBayes					Unknown				0.0002051	C / T	NM_022552.4	Likely benign	Reported as likely benign	High	No	High		0.4863
NOTCH1 NM_017617.3:c.5219C>T																	2	SNV	missense_variant	chr9:139396889	28|34		NP_060087.3:p.Ala1740Val		Yes	52.42	0	0	0	0	FreeBayes					Unknown		benign(0)	tolerated(1)	6.712e-05	G / A	NM_017617.3	Pathogenic	Reported as VUS	High	No	High	gCg/gTg	0.5277
DNMT3A NM_022552.4:c.1976G>A																	2	SNV	missense_variant	chr2:25464537	17|23		NP_072046.2:p.Arg659His	Class 3	No	41.68	0	0	0	0	FreeBayes	COSM1019236		PASSENGER/OTHER	Confirmed_somatic_variant	Known_Somatic		benign(0.057)	deleterious(0.02)	8.139e-06	C / T	NM_022552.4	Pathogenic	Reported in AML	High	No	High	cGc/cAc	0.4934
NPM1 NM_002520.6:c.863_864insCCTG																	2	INS	frameshift_variant	chr5:170837544	11|11	NPM1	NP_002511.1:p.Trp288CysfsTer12	Class 2	Yes	25.54	0	0	0	0	Vision	COSM28937	rs587776806		Confirmed_somatic_variant|Reported_in_another_cancer_sample_as_somatic	Known_Somatic	Acute_myeloid_leukemia				T / TCTGC	NM_002520.6	Pathogenic	Reported in AML	High	No	High	ctc/ctCTGCc	0.2795
RUNX1 NM_001754.4:c.167T>C																	2	SNV	missense_variant	chr21:36259324	4|9		NP_001745.2:p.Leu56Ser		Yes	49.75	0	0	0	0	FreeBayes	COSM24756	rs111527738	PASSENGER/OTHER	Reported_in_another_cancer_sample_as_somatic|Confirmed_somatic_variant	Known_Somatic	Familial_platelet_disorder_with_associated_myeloid_malignancy	possibly_damaging(0.698)	tolerated(0.62)	0.01527	A / G	NM_001754.4	Pathogenic	Reported in AML	High	No	High	tTg/tCg	0.5032
KDM6A NM_021140.2:c.1097A>G																	2	SNV	missense_variant	chrX:44918614	12|29		NP_066963.2:p.Asn366Ser		No	53.04	0	0	0	0	FreeBayes					Unknown		benign(0.086)	tolerated(0.22)		A / G	NM_021140.2	VUS	Novel	High	No	High	aAc/aGc	0.5231
ETV6 NM_001987.4:c.496G>A																	1	SNV	missense_variant	chr12:12022390	5|8		NP_001978.1:p.Val166Met		Yes	51.34	0	0	0	0	FreeBayes					Unknown		benign(0.001)	tolerated(0.15)	0.0006074	G / A	NM_001987.4	Benign	Reported as benign	High	No	High	Gtg/Atg	0.5145
ATRX NM_000489.3:c.2000C>T																	1	SNV	missense_variant	chrX:76938748	9|35		NP_000480.2:p.Pro667Leu		Yes	99.25	0	0	0	0	FreeBayes		rs61752457			Unknown	Likely benign, reported in many studies as benign	benign(0.015)		0.001422	G / A	NM_000489.3	Benign	Reported as benign	High	No	High	cCg/cTg	0.9818
PPM1D NM_003620.3:c.1435G>A																	1	SNV	missense_variant	chr17:58740530	6|6		NP_003611.1:p.Ala479Thr		Yes	48.28	0	0	0	0	FreeBayes					Unknown		benign(0)	tolerated_low_confidence(0.47)	0.0005773	G / A	NM_003620.3	Likely benign	Reported as benign	High	No	High	Gct/Act	0.4775
CEBPA NM_004364.3:c.122_125dup																	1	INS	frameshift_variant	chr19:33793195	1|1		NP_004355.2:p.Pro43AlafsTer66	Class 2	Yes	45.31	0	0	0	0	FreeBayes					Unknown					A / AGGCT	NM_004364.3	Likely pathogenic	Novel	High	No	High	cct/ccAGCCt	0.4611
CEBPA NM_004364.3:c.245_246insGGGGGTT																	1	INS	frameshift_variant	chr19:33793075	1|1		NP_004355.2:p.Phe82LeufsTer28	Class 2	Yes	40.88	0	0	0	0	FreeBayes					Unknown					G / GAACCCCC	NM_004364.3	Likely pathogenic	Novel	High	No	High	ttc/ttGGGGGTTc	0.4401
CEBPA NM_004364.3:c.925_951dup																	1	INS	inframe_insertion	chr19:33792369	1|1		NP_004355.2:p.Glu309_Leu317dup	Class 2	Yes	28.13	0	0	0	0	LoFreq					Unknown					T / TCAGCTCCAGCACCTTCTGCTGCGTCTC	NM_004364.3	Likely pathogenic	Novel	High	No	High	-/GAGACGCAGCAGAAGGTGCTGGAGCTG	0.2272
CUX1 NM_001913.3:c.1400G>A																	1	SNV	missense_variant	chr7:101917531	16|23		NP_001904.2:p.Arg467His		No	51.23	0	0	0	0	FreeBayes					Unknown		benign(0.003)	tolerated(0.12)	6.099e-05	G / A	NM_001913.3	Pathogenic	Reported in AML	High	No	High	cGc/cAc	0.5249
GATA2 NM_032638.4:c.953C>T																	1	SNV	missense_variant	chr3:128202767	4|6	GATA2:p.A318V	NP_116027.2:p.Ala318Val		No	48.7	0	0	0	0	Vision	COSM255084		CANCER	Confirmed_somatic_variant|Reported_in_another_cancer_sample_as_somatic	Known_Somatic		probably_damaging(0.99)	deleterious(0)		G / A	NM_032638.4	Pathogenic	Reported in AML	High	No	High	gCc/gTc	0.4748
IDH1 NM_005896.2:c.394C>G																	1	SNV	missense_variant	chr2:209113113	4|10	IDH1:p.R132G	NP_005887.2:p.Arg132Gly	Class 3	No	44.74	0	0	0	0	Vision	COSM28749		CANCER	Reported_in_another_cancer_sample_as_somatic|Confirmed_somatic_variant	Known_Somatic		possibly_damaging(0.883)	deleterious_low_confidence(0)		G / C	NM_005896.2	Pathogenic	Reported in AML	High	No	High	Cgt/Ggt	0.4941
WT1 NM_000378.4:c.1090_1093dup																	1	INS	frameshift_variant	chr11:32417907	6|9	WT1:p.A314fs*4	NP_000369.3:p.Ala365ValfsTer4	Class 2	No	47.66	0	0	0	0	Vision	COSM21392			Reported_in_another_cancer_sample_as_somatic|Confirmed_somatic_variant	Known_Somatic					G / GCCGA	NM_000378.4	Pathogenic	Reported in AML	High	No	High	gca/gTCGGca	0.4498
STAG2 NM_006603.4:c.3035G>A																	1	SNV	missense_variant	chrX:123217381	28|33		NP_006594.3:p.Arg1012Gln		No	34.54	0	0	0	0	FreeBayes	COSM1465377		PASSENGER/OTHER	Variant_of_unknown_origin	Likely_Non_Somatic		benign(0.086)	tolerated(0.06)		G / A	NM_006603.4	Pathogenic	Reported as pathogenic	High	No	High	cGa/cAa	0.4017
CEBPA NM_004364.3:c.934_935insTTC																	1	INS	inframe_insertion	chr19:33792386	1|1	CEBPA:p.Q311_Q312insL	NP_004355.2:p.Gln311_Gln312insLeu	Class 2	Yes	40.26	0	0	0	0	Vision	COSM20932			Variant_of_unknown_origin	Unknown					T / TGAA	NM_004364.3	Pathogenic	Reported in AML	High	No	High	cag/cTTCag	0.465
TET2 NM_017628.4:c.2305del																	1	DEL	frameshift_variant	chr4:106157403	3|3		NP_060098.3:p.Gln769SerfsTer44	Class 3	No	44.49	0	0	0	0	FreeBayes	COSM87100			Confirmed_somatic_variant	Known_Somatic					TC / T	NM_017628.4	Pathogenic	Reported in AML	High	No	High	Cag/ag	0.4597
CBL NM_005188.3:c.1259G>A																	1	SNV	missense_variant	chr11:119149251	9|16	CBL:p.R420Q	NP_005179.2:p.Arg420Gln		Yes	9.43	0	0	0	0	Vision	COSM34077	rs267606708	CANCER	Reported_in_another_cancer_sample_as_somatic|Confirmed_somatic_variant	Known_Somatic	Noonan_syndrome-like_disorder_with_or_without_juvenile_myelomonocytic_leukemia, Reported in few other diseases	probably_damaging(0.999)	deleterious(0)	4.062e-06	G / A	NM_005188.3	Pathogenic	Reported in AML	High	No	High	cGa/cAa	0.1639
CBL NM_005188.3:c.1255T>A																	1	SNV	missense_variant	chr11:119149247	9|16		NP_005179.2:p.Cys419Ser		Yes	71.76	0	0	0	0	FreeBayes					Unknown		probably_damaging(0.999)	deleterious(0.01)		T / A	NM_005188.3	Pathogenic	Reported in AML	High	No	High	Tgc/Agc	0.6378
IDH1 NM_005896.2:c.395G>A																	1	SNV	missense_variant	chr2:209113112	4|10	IDH1:p.R132H	NP_005887.2:p.Arg132His	Class 3	No	39.63	0	0	0	0	Vision	COSM28746	rs121913500	CANCER	Confirmed_somatic_variant|Reported_in_another_cancer_sample_as_somatic	Known_Somatic	Reported in AML, Glioblastoma_multiforme\x2c_somatic	benign(0.047)	deleterious_low_confidence(0.01)	0	C / T	NM_005896.2	Pathogenic	Reported in AML	High	No	High	cGt/cAt	0.409
U2AF2 NM_007279.2:c.559T>G																	1	SNV	missense_variant	chr19:56173940	6|12		NP_009210.1:p.Leu187Val		Yes	5.3	0	0	0	0	LoFreq					Unknown		possibly_damaging(0.701)	tolerated(0.12)		T / G	NM_007279.2	Pathogenic	Reported in AML	High	No	High	Ttg/Gtg	0.1322
FLT3 NM_004119.2:c.1785_1837+1dup																	1	INS	splice_donor_variant	chr13:28608217				Class 1	Yes	8.1	0	0	0	0	LoFreq					Unknown					A / ACCAAACTCTAAATTTTCTCTTGGAAACTCCCATTTGAGATCATATTCATATTCT	NM_004119.2	Pathogenic	Reported in AML	High	No	High		0.1259
RUNX1 NM_001754.4:c.1265A>C																	1	SNV	missense_variant	chr21:36164610	9|9		NP_001745.2:p.Glu422Ala		Yes	5.67	0	0	1	0	LoFreq					Unknown		benign(0.079)	deleterious(0)		T / G	NM_001754.4	VUS	Reported as VUS	High	No	High	gAg/gCg	0.0878
[truncated: 8 more columns]

## Sheet: Table S8.CH variants
Table S8. CH variants detected in this cohort in patients during presentation (DX1-8) and after attainment of remission (RX1-8)
Variants	DX1	RX1	DX2	RX2	DX3	RX3	DX4	RX4	DX5	RX5	DX6	RX6	DX7	RX7	DX8	RX8	Total	Type	Consequence	Variant Name	HGVSp	Genomic Location	Exon	Canonical	VAF %
CBL NM_005188.3:c.1255T>A																	1	SNV	missense_variant		NP_005179.2:p.Cys419Ser	chr11:119149247	9|16	Yes	71.76
CBL NM_005188.3:c.1259G>A																	1	SNV	missense_variant	CBL:p.R420Q	NP_005179.2:p.Arg420Gln	chr11:119149251	9|16	Yes	9.43
CEBPA NM_004364.3:c.122_125dup																	1	INS	frameshift_variant		NP_004355.2:p.Pro43AlafsTer66	chr19:33793195	1|1	Yes	45.31
CEBPA NM_004364.3:c.245_246insGGGGGTT																	1	INS	frameshift_variant		NP_004355.2:p.Phe82LeufsTer28	chr19:33793075	1|1	Yes	40.88
DNMT3A NM_022552.4:c.1976G>A																	2	SNV	missense_variant		NP_072046.2:p.Arg659His	chr2:25464537	17|23	No	41.68
GATA2 NM_032638.4:c.953C>T																	1	SNV	missense_variant	GATA2:p.A318V	NP_116027.2:p.Ala318Val	chr3:128202767	4|6	No	48.7
IDH2 NM_002168.2:c.419G>A																	3	SNV	missense_variant	IDH2:p.Arg140Gln	NP_002159.2:p.Arg140Gln	chr15:90631934	4|11	Yes	44.83
IDH1 NM_005896.2:c.394C>G																	1	SNV	missense_variant	IDH1:p.R132G	NP_005887.2:p.Arg132Gly	chr2:209113113	4|10	No	44.74
IDH1 NM_005896.2:c.395G>A																	1	SNV	missense_variant	IDH1:p.R132H	NP_005887.2:p.Arg132His	chr2:209113112	4|10	No	39.63
NOTCH1 NM_017617.3:c.5219C>T																	2	SNV	missense_variant		NP_060087.3:p.Ala1740Val	chr9:139396889	28|34	Yes	52.42
U2AF2 NM_007279.2:c.559T>G																	1	SNV	missense_variant		NP_009210.1:p.Leu187Val	chr19:56173940	6|12	Yes	5.3
WT1 NM_000378.4:c.1090_1093dup																	1	INS	frameshift_variant	WT1:p.A314fs*4	NP_000369.3:p.Ala365ValfsTer4	chr11:32417907	6|9	No	47.66

## Sheet: Table S9.Normalised count
Table S9.Normalised count of samples at presentation (DX 1-8) and after attainment of CR1/CR2 (RX1-8)
Gene	DX1	DX2	DX3	DX4	DX5	DX6	DX7	DX8	RX1	RX2	RX3	RX4	RX5	RX6	RX7	RX8
EZH2	3700	4521.96	2374.77	1980.41	4269.52	2457.39	1823.32	3559.43	867.964	1163.9	1100.96	1067.99	1235.7	1092.03	1118.17	921.193
FLT3	21507.9	23691.6	21424.2	47728.8	13771	18404.6	24827.6	34183.4	545.608	868.38	473.148	658.918	864.595	843.905	581.186	1282.03
GATA2	6967.69	1145.39	31160.9	10549.2	33758.2	8704.93	17571.5	12262.9	963.799	1642.29	1146.75	2107.83	1681.03	2620.03	680.001	519.711
LUC7L2	2247.8	3537.5	3118.61	3683.74	2530.43	3595.39	2762.66	3493.66	1671.67	1813.06	1964.84	1743.63	2003.18	1452.3	1692.85	1849.78
NPM1	56052.1	42753.9	35327.7	37706	50036.8	47694.7	30755.1	53048.6	16508.7	12962.7	16487.9	19892.5	24410	14304.3	15643.9	15952.2
CEBPA	14393.6	5434.89	14630.3	11794.7	37078.2	11172.8	15389.2	35653.1	2391.53	2576.07	2104.24	3013.08	2664.85	5391.46	3086.66	3708.17
CUX1	12734.3	7680.97	18309.6	15088.5	16848.5	16117.2	19370.6	16946.6	9328.7	11394.3	7779.98	8776.19	9003.64	11660.5	12397.3	13381.9
DNMT3A	4522.43	4023.27	9779.85	7900.8	12851.6	6761.16	7289.82	12388.3	5829.62	5242.98	5245.33	3928	5696.86	5716.69	6090.1	5993.91
ETV6	8684.45	7343.21	17686.3	21451.9	17089.1	14965.8	16358.8	24729.3	8860.42	12154.9	8626.56	6869.81	7863.48	12504.4	11307.8	11916.4
HRAS	1759.9	1452.35	696.642	530.716	495.839	652.058	930.689	441.97	695.896	511.097	747.879	605.254	699.572	714.936	639.695	403.946
IDH1	6087.74	4597.46	3571.11	2327.85	5239.24	3400.63	4297.95	5009.87	2261.93	2688.71	1893.61	2297.86	2375.07	2792.46	2465.17	3186
KDM6A	1845.21	3232.52	4479.34	4177.11	3661.16	3758.64	2437.44	2467.66	6466.71	6567.96	4604.29	3591.94	5219.16	5311.56	6521.77	5173.71
RUNX1	32417.2	7926.34	35065.7	36523	11704.4	44184.3	41915.6	11411.4	9247.03	9131.92	7004.63	9141.28	7038.36	7756.36	7517.71	7755.02
SMC1A	14368.6	19137.9	13224.8	10179.1	11111.6	19359.3	11513.4	11420.2	12270.2	11551.8	11368.8	9993.74	12259.9	11535.7	11532.7	11071.6
U2AF2	26630.4	19191.5	15379	11947.6	18170.4	16564.9	14648.8	14378	18557.2	14252.6	14349.1	13628.8	16012	18348.6	16515	14361
WT1	1148.34	164.904	2111.9	1465.33	353.125	1874.07	1771.42	560.354	5.44519	7.26678	2.03505	10.5568	15.7917	19.6257	0	9.85233
ZRSR2	2046.5	2888.81	1454.32	1601.7	1753.73	1861.66	1095.89	1387.29	2298.96	2602.72	2907.06	1711.96	2712.22	3378.42	2287.04	1832.53
CBL	4312.51	7709.78	8080.56	5632.02	6887.77	5893.34	8119.31	7335.47	19458.9	15261.4	11854.1	13147.6	14379.1	15528.1	14001.8	21455.9
NOTCH1	7980.88	8013.76	8544.45	5724.09	16137.6	6133.93	10048.2	7541.55	69696.3	52684.1	32949.4	26874	35053.6	46040.5	69653.9	52527.7
PPM1D	699.741	1191.09	1576.4	1046.67	1192.94	1500.78	1455.71	1163.68	3331.37	3400.85	1930.24	2153.58	2629.32	3224.22	3143.87	3459.4
RAD21	6792.28	9625.05	9255.74	10881.8	8557.34	12287.9	9915.81	10044.3	17818.8	20218.6	13839.3	17512.8	16334.1	17886	19534.1	23763.8
STAG2	3926.22	6985.59	9468.15	7653.25	8847.34	9340.75	9639.03	9708.42	21703.4	23901.6	15310.7	20281.3	20665.8	19273.8	24390.3	30561.9
TET2	2682.98	5341.51	12331.2	10374.6	5040.73	13179.6	10021.3	7678.35	27962.2	32165.2	26013	18732.1	25528.1	23950.4	34478.5	42187.7
ANKRD26	345.078	547.363	740.589	941.565	357.699	1395.77	800.946	885.693	553.232	448.118	529.112	633.406	610.349	379.897	559.083	689.663
ATRX	2017.75	4424.6	10541.6	8446.29	7640.68	10298.3	8135.74	9901.35	10986.2	11066.1	10097.9	12776.3	10147.7	8085.79	11963.1	14572.8

## Sheet: Table S10.DeSeq2_Data
Table S10. Log2fold change information derived from DeSeq2 (Patients at presentation versus after attainment of CR1/CR2)
	baseMean	log2FoldChange	lfcSE	stat	pvalue	padj
NOTCH1	28475.3	-2.45865	0.252881	-9.72258	2.41589e-22	4.95218e-21
TET2	18604.2	-1.79329	0.290887	-6.16491	7.05234e-10	3.99836e-09
STAG2	15103.6	-1.42519	0.191177	-7.45484	8.99794e-14	8.04987e-13
PPM1D	2068.74	-1.24353	0.183681	-6.77008	1.28709e-11	9.06109e-11
CBL	11191.1	-1.21264	0.16508	-7.3458	2.04537e-13	1.76503e-12
RAD21	14016.7	-0.925208	0.136261	-6.78998	1.1215e-11	7.94034e-11
KDM6A	4344.76	-0.737709	0.198244	-3.72122	0.000198261	0.000496833
ATRX	9443.89	-0.546641	0.274283	-1.99298	0.0462632	0.0701687
ZRSR2	2113.8	-0.48585	0.202797	-2.39575	0.0165864	0.0279258
U2AF2	16433.4	0.119534	0.156037	0.766063	0.443639	0.510935
SMC1A	12618.7	0.268433	0.149177	1.79943	0.0719505	0.104175
ANKRD26	651.098	0.449769	0.266708	1.68637	0.0917247	0.12914
HRAS	748.652	0.47163	0.289799	1.62744	0.103644	0.143642
CUX1	12926.2	0.55617	0.185796	2.99345	0.00275846	0.00553027
DNMT3A	6828.79	0.582857	0.233406	2.49718	0.0125186	0.0216914
ETV6	13025.8	0.679738	0.242827	2.79926	0.00512192	0.00969763
IDH1	3405.79	0.790874	0.184231	4.29285	1.76397e-05	5.30173e-05
LUC7L2	2447.57	0.81484	0.124281	6.55644	5.51087e-11	3.58315e-10
NPM1	30596.1	1.37581	0.163835	8.39756	4.55871e-17	5.70275e-16
EZH2	2078.42	1.52657	0.202101	7.55348	4.23777e-14	3.92994e-13
RUNX1	17858.8	1.77558	0.327841	5.41598	6.09534e-08	2.66232e-07
CEBPA	10655.2	2.54526	0.347173	7.33138	2.27787e-13	1.9575e-12
GATA2	8342.64	3.42608	0.495728	6.9112	4.80562e-12	3.54907e-11
FLT3	13228.6	5.07046	0.265326	19.1103	2.07184e-81	1.66042e-78
WT1	595.001	7.06252	0.563004	12.5444	4.26874e-36	2.42129e-34
